# Supplementary material for: Symbiotic fouling of Vetulicola, an early Cambrian nektonic animal
Source: Commun Biol. 2020 Sep 18;3:517. doi: 10.1038/s42003-020-01244-1 (PMC7501249; doi:10.1038/s42003-020-01244-1)
Supplement: Supplementary file 2 — Supplementary Data 1 [file 42003_2020_1244_MOESM2_ESM.xlsx]

## Sheet: Sheet1
Fossil specimen	Species of Vetulicola infested	Chengjiang fossil locality	Style of preservation of Vetulicola and Vermilituus	Number and size of Vermilituus	Position of Vermilituus	Shape of Vermilituus
YKLP 13073	Vetulicola rectangulata	Ercaicun	Vetulicolian well preserved, with edges of animal intact and 3D	ca 46 in the body	Aggregate in antero-dorsal part of the body = 29	U-shape-3
Composite mould, but mostly internal			Vermilituus are 3D, annulated, and well preserved	None in the tail	Not focused along the central groove	J-shape-6
				Size range = 0.8-7.2 mm		Sinusoids-ca 37
				Dominantly large
YKLP 13074	Vetulicola rectangulata	Ercaicun	Vetulicolian less well preserved overall, but anterior margin intact and not ragged, 3D	ca 62	Dominantly dorsal, not focused along the central groove	U-shape-at least 9
Incomplete, largely internal mould			Vermilituus are 3D, annulated	Size range = 0.8-5.7 mm	In aggregates of 5 to 14	Sinusoids-53
YKLP 13075 (a, b)	Vetulicola rectangulata	Ercaicun	Vetulicolian well preserved, edges of animal intact, 3D	ca 84 in the anterior section, 4 in the posterior section	24 attached by their narrow end to the central groove, various sizes from tiny	U-shape-9
Part and counterpart, broken as composite moulds, but showing internal mould with Vermilituus concentrations			Vermilituus are flattened, partial 3D, and annulated	Size range = 0.9-5.9 mm	There are 3 aggregates, varying between 10 and 25 specimens	J-shape-3
Vetulicola largely intact, but missing parts of the anterior section and distal end of posterior section						Sinusoids-ca 76
YKLP 13076	Vetulicola rectangulata	Jianshan	Vetulicolian with well-preserved margins and 3D	10, all in the anterior section	Random and not aggregated	All sinusoids
Part only, composite mould			Vermilituus are flattened	Size range = 2.0-5.4 mm
YKLP 13077	Vetulicola rectangulata	Mafang	Vetulicolian with ragged edges and flattened	ca 57 in the anterior section of the main specimen	Random throughout the body	U-shape-2
Part only, composite mould, with at least two specimens in different layers showing infestation			Vermilituus are flat	Size range = 1.0-4.7 mm		Sinusoids-ca 55
				[Second fragment of a Vetulicola with ca 6 Vermilituus]
YKLP 10906 (a, b)	Vetulicola rectangulata	Mafang	Vetulicolian well-preserved, outline not ragged and 3D	ca 18 all in the anterior section	Not aggregated, but evidence in places for preferred orientation with growth directed posteriorly.	U-shape-6
Part and counterpart, preserving both internal and external moulds			Vermilituus are 3D, but are essentially preserved as trace fossils	Size range = 1.5-5.6 mm		J-shape-4
						Sinusoids-ca 8
CJHMD 00031 (a, b)	Vetulicola cuneata	Heimadi	Vetulicolian well-preserved, outline not ragged and 3D	ca 20 all in the anterior section	Random and not aggregated	U-shape-2
Part and counterpart, broken through rock as composite moulds, but showing internal mould with Vermilituus concentrations			Vermilituus are 3D, but are essentially preserved as trace fossils	Size range = 0.8-2.4 mm		J-shape-4
				Dominantly small		Sinusoids-ca 14
CJHMD 00032 (a, b)	Vetulicola cuneata	Heimadi	Vetulicolian with well-preserved margins and 3D	Only 1, in the anterior section	Ventral area of the body	Sinusoid
Part and counterpart, broken as composite moulds, missing parts of the anterior and posterior sections			Vermilituus is flattened	Size = 3.2 mm
CJHMD 00033	Vetulicola cuneata	Xiaolantian	Vetulicolian well preserved, compressed during preservation, with edges of animal mostly intact, and 3D	ca 17 all in the anterior section	Random and not aggregated	U-shape-1
Composite mould, preserved together with Eldonia			Vermilituus are weakly 3D	Size range = 0.9-4.2 mm		J-shape-5
						Sinusoids-ca 11
CJHMD 00034	Vetulicola cuneata	Heimadi	Vetulicolian well preserved overall, with edges of animal mostly intact, and 3D	ca 34 all in the anterior section	Most are in the dorsal part of the anterior section	U-shape-2
Part only, composite mould, largely internal			Vermilituus are 3D and well preserved	Size range = 1.3-5.3 mm		J-shape-4
				Dominantly large		Sinusoids-ca 28
